# Supplementary material for: Circular RNA ame_circ_2015 Function as microRNA Sponges in Regulating Egg-Laying of Honeybees (Apis mellifera)
Source: Life (Basel). 2023 Jan 5;13(1):161. doi: 10.3390/life13010161 (PMC9865145; doi:10.3390/life13010161)
Supplement: Supplementary file 1 [file life-13-00161-s001.zip]

Archive with 1 entries (1 files):
- life-2086084-supplementary.pdf
